# Supplementary material for: Bipartite life cycle of coral reef fishes promotes increasing shape disparity of the head skeleton during ontogeny: an example from damselfishes (Pomacentridae)
Source: BMC Evol Biol. 2011 Mar 30;11:82. doi: 10.1186/1471-2148-11-82 (PMC3078888; doi:10.1186/1471-2148-11-82)
Supplement: Additional File 1 — Fit of regressions of shape versus log-values of centroid size (CS) for each skeletal unit. Tabular data (.xls). Results of regression analyses using TPSRegr (Version 1.34). [file 1471-2148-11-82-S1.XLS]

## Sheet: Feuil1
Species	Element	% Explained variance	Goodall’s F-test
			F-value	p
Abudefduf sexfasciatus	Neurocranium	83.5	197.22	< 0.001
	Suspensorium and opercle	74.1	103.23	< 0.001
	Mandible	87.6	291.46	< 0.001
	Premaxilla	63.6	68.27	< 0.001
Chromis sp	Neurocranium	69.7	71.41	< 0.001
	Suspensorium and opercle	43.5	26.18	< 0.001
	Mandible	56.2	44.06	< 0.001
	Premaxilla	40.8	22.05	< 0.001
Chrysiptera brownriggii	Neurocranium	59.8	71.57	< 0.001
	Suspensorium and opercle	55.1	61.32	< 0.001
	Mandible	82.7	253.78	< 0.001
	Premaxilla	62.7	89.42	< 0.001
Chrysiptera glauca	Neurocranium	59.4	51.17	< 0.001
	Suspensorium and opercle	61.2	58.41	< 0.001
	Mandible	83.1	167.12	< 0.001
	Premaxilla	71.4	87.51	< 0.001
Dascyllus aruanus	Neurocranium	47.7	48.35	< 0.001
	Suspensorium and opercle	43.1	40.29	< 0.001
	Mandible	75.7	179.48	< 0.001
	Premaxilla	52.9	64.36	< 0.001
Dascyllus trimaculatus	Neurocranium	67.1	128.8	< 0.001
	Suspensorium and opercle	66.2	127.6	< 0.001
	Mandible	80.3	275.36	< 0.001
	Premaxilla	56.2	77.1	< 0.001
Pomacentrus pavo	Neurocranium	46.7	56.17	< 0.001
	Suspensorium and opercle	41.2	50.62	< 0.001
	Mandible	80.1	266.94	< 0.001
	Premaxilla	41.5	51.21	< 0.001
Stegastes nigricans	Neurocranium	51.7	37.58	< 0.001
	Suspensorium and opercle	49.8	34.78	< 0.001
	Mandible	70.4	83.99	< 0.001
	Premaxilla	39.8	22.58	< 0.001
